# Supplementary material for: Blue Biotechnology: Computational Screening of Sarcophyton Cembranoid Diterpenes for SARS-CoV-2 Main Protease Inhibition
Source: Mar Drugs. 2021 Jul 13;19(7):391. doi: 10.3390/md19070391 (PMC8308023; doi:10.3390/md19070391)
Supplement: Supplementary file 1 [file marinedrugs-19-00391-s001.zip]

Archive with 1 entries (1 files):
- marinedrugs-1254353-supplementary.pdf
